# Supplementary material for: Datasets from a research project examining the role of politics in social psychological research
Source: Sci Data. 2018 Oct 30;5:180236. doi: 10.1038/sdata.2018.236 (PMC6207064; doi:10.1038/sdata.2018.236)
Supplement: Supplementary file 1 [file sdata2018236-isa1.zip]

Archive with 5 entries (5 files):
- i_Investigation.txt
- s_Vig306A_study.txt
- a_Vig306A_ratings.txt
- a_Vig306A_forecasting.txt
- a_Vig306A_publication.txt
