# Supplementary material for: Datasets from a research project examining the role of politics in social psychological research
Source: Sci Data. 2018 Oct 30;5:180236. doi: 10.1038/sdata.2018.236 (PMC6207064; doi:10.1038/sdata.2018.236)
Supplement: Supplementary file 1 [file sdata2018236-isa1.zip › i_Investigation.txt]

# Investigation File generated for Scientific Data with Investigation File Authoring Tool version 0.1.0 on 20/09/2018 - This metadata file is CC0
ONTOLOGY SOURCE REFERENCE
Term Source Name	ERO	EFO	OBI
Term Source File	http://data.bioontology.org/ontologies/ERO	http://data.bioontology.org/ontologies/EFO	http://data.bioontology.org/ontologies/OBI
Term Source Version	2013-08-02	2.99	2014-08-18
Term Source Description	Eagle-I Research Resource Ontology	Experimental Factor Ontology	Ontology for Biomedical Investigations
INVESTIGATION
Investigation Identifier
Investigation Title
Investigation Description
Investigation Submission Date
Investigation Public Release Date
INVESTIGATION PUBLICATIONS
Investigation PubMed ID
Investigation Publication DOI
Investigation Publication Author List
Investigation Publication Title
Investigation Publication Status
Investigation Publication Status Term Accession Number
Investigation Publication Status Term Source REF
INVESTIGATION CONTACTS
Investigation Person Last Name
Investigation Person Mid Initials
Investigation Person First Name
Investigation Person Address
Investigation Person Phone
Investigation Person Fax
Investigation Person Email
Investigation Person Affiliation
Investigation Person Roles
Investigation Person Roles Term Accession Number
Investigation Person Roles Term Source REF
STUDY
Study Identifier	10.1038/sdata.2018.236
Study Title	Datasets from a research project examining the role of politics in social psychological research
Study Submission Date	20/06/2018
Study Public Release Date	30/10/2018
Study Description	http://www.nature.com/articles/sdata2018236#abstract
Study File Name	s_Vig306A_study.txt
Comment[Subject Keywords]	//;//
Comment[Manuscript Licence]	CC BY-4.0
Comment[Experimental Metadata Licence]	CC0
Comment[Supplementary Information File Name]	
Comment[Supplementary Information File Type]	x-zip-compressed
Comment[Supplementary Information File URL]	http://www.nature.com/articles/sdata2018236#supplementary-information
Comment[Data Repository]	Open Science Framework;Open Science Framework;Open Science Framework
Comment[Data Record Accession]	doi:10.17605/OSF.IO/ZHF98;doi:10.17605/OSF.IO/VTYG4;doi:10.17605/OSF.IO/JH47M
Comment[Data Record URI]	http://dx.doi.org/10.17605/OSF.IO/ZHF98;http://dx.doi.org/10.17605/OSF.IO/VTYG4;http://dx.doi.org/10.17605/OSF.IO/JH47M
STUDY DESIGN DESCRIPTORS
Study Design Type	data integration objective	cross sectional design	decision analysis objective	correlation study objective
Study Design Type Term Accession Number	ERO:0100092	http://www.ebi.ac.uk/efo/EFO_0001428	ERO:0100132	OBI:0200196
Study Design Type Term Source REF	ERO	EFO	ERO	OBI
STUDY PUBLICATIONS
Study PubMed ID	""
Study Publication DOI	doi:10.1016/j.jesp.2018.06.004
Study Publication Author List	""
Study Publication Title	""
Study Publication Status	published
Study Publication Status Term Accession Number	
Study Publication Status Term Source REF	
STUDY FACTORS
Study Factor Name	political affiliation
Study Factor Type	political affiliation
Study Factor Type Term Accession Number	""
Study Factor Type Term Source REF	""
STUDY ASSAYS
Study Assay Measurement Type	political bias	forecast of political bias 	publication status
Study Assay Measurement Type Term Accession Number	""	""	http://www.ebi.ac.uk/efo/EFO_0001742
Study Assay Measurement Type Term Source REF	""	""	EFO
Study Assay Technology Type	survey method	survey method	digital curation
Study Assay Technology Type Term Accession Number	ERO:0001320	ERO:0001320	OBI:0302914
Study Assay Technology Type Term Source REF	ERO	ERO	OBI
Study Assay Technology Platform	""	""	""
Study Assay File Name	a_Vig306A_ratings.txt	a_Vig306A_forecasting.txt	a_Vig306A_publication.txt
STUDY PROTOCOLS
Study Protocol Name	Dataset 1: Ratings of Political Relevance - Participants	Dataset 3: Forecasting Survey - participants	Dataset 2: Ratings of Political Content	Dataset 3: Forecasting Survey - Methods	Dataset 4: Likelihood of Publication study
Study Protocol Type	selection	human subject enrollment	survey method	survey method	digital curation
Study Protocol Type Term Accession Number	OBI:0001928	OBI:0600004	ERO:0001320	ERO:0001320	OBI:0302914
Study Protocol Type Term Source REF	OBI	OBI	ERO	ERO	OBI
Study Protocol Description					
Study Protocol URI	""	""	""	""	""
Study Protocol Version					
Study Protocol Parameters Name	""	""	""	""	""
Study Protocol Parameters Name Term Accession Number	""	""	""	""	""
Study Protocol Parameters Name Term Source REF	""	""	""	""	""
Study Protocol Components Name	""	""	""	""	""
Study Protocol Components Type	""	""	""	""	""
Study Protocol Components Type Term Accession Number	""	""	""	""	""
Study Protocol Components Type Term Source REF	""	""	""	""	""
STUDY CONTACTS
Study Person Last Name	Viganola	Eitan	Inbar	Dreber	Johannesson	Pfeiffer	Thau	Uhlmann
Study Person First Name	Domenico	Orly	Yoel	Anna	Magnus	Thomas	Stefan	Eric Luis
Study Person Mid Initials								
Study Person Email	domenico.viganola@phdstudent.hhs.se	""	""	""	""	""	""	""
Study Person Phone								
Study Person Fax								
Study Person Address								
Study Person Affiliation	Stockholm School of Economics, Stockholm, Sweden	INSEAD, Singapore	University of Toronto, Toronto, Canada	Stockholm School of Economics, Stockholm, Sweden	Stockholm School of Economics, Stockholm, Sweden	Massey University, Auckland, New Zealand	INSEAD, Singapore	INSEAD, Singapore
Study Person Roles								
Study Person Roles Term Accession Number								
Study Person Roles Term Source REF								
Comment[Study Person ORCID]						0000-0002-0592-577X		
Comment[Funder]								
Comment[FundRef ID]								
Comment[Funder Term Source REF]								
Comment[Grant Identifier]								
