# Supplementary material for: Datasets from a research project examining the role of politics in social psychological research
Source: Sci Data. 2018 Oct 30;5:180236. doi: 10.1038/sdata.2018.236 (PMC6207064; doi:10.1038/sdata.2018.236)
Supplement: Supplementary file 1 [file sdata2018236-isa1.zip › s_Vig306A_study.txt]

Source Name	Protocol REF	Sample Name	Comment[data file]	Comment[Data Repository]	Comment[Data Record Accession]	Comment[Data Record URI]	Factor Value[political affiliation]
846 study abstracts from the SPSP conference programs between 2003 and 2013	Dataset 1: Ratings of Political Relevance - Participants	306 politically relevant abstracts	Participants_Excel_study 1.xlsx	Open Science Framework	doi:10.17605/OSF.IO/ZHF98	http://dx.doi.org/10.17605/OSF.IO/ZHF98
voluntary participants primarily from academia	Dataset 3: Forecasting Survey - participants	198 participants
