# Supplementary material for: Datasets from a research project examining the role of politics in social psychological research
Source: Sci Data. 2018 Oct 30;5:180236. doi: 10.1038/sdata.2018.236 (PMC6207064; doi:10.1038/sdata.2018.236)
Supplement: Supplementary file 1 [file sdata2018236-isa1.zip › a_Vig306A_ratings.txt]

Sample Name	Protocol REF	Assay Name	Raw Data File	Comment[Data Repository]	Comment[Data Record Accession]	Comment[Data Record URI]	Factor Value[political affiliation]
306 politically relevant abstracts	Dataset 2: Ratings of Political Content	ratings of political content	bias rating results-Analysis.csv	Open Science Framework	doi:10.17605/OSF.IO/ZHF98	http://dx.doi.org/10.17605/OSF.IO/ZHF98	
